# Supplementary material for: Identifying Protein Features and Pathways Responsible for Toxicity Using Machine Learning and Tox21: Implications for Predictive Toxicology
Source: Molecules. 2022 May 8;27(9):3021. doi: 10.3390/molecules27093021 (PMC9099959; doi:10.3390/molecules27093021)
Supplement: Supplementary file 1 [file molecules-27-03021-s001.zip]

Archive with 1 entries (1 files):
- molecules-1637614-supplementary.pdf
